# Supplementary material for: The Heterogenous Presentation of Hepatic Mucormycosis in Adults: A Case Report and Review of the Literature
Source: J Fungi (Basel). 2025 May 26;11(6):408. doi: 10.3390/jof11060408 (PMC12193974; doi:10.3390/jof11060408)
Supplement: Supplementary file 1 [file jof-11-00408-s001.zip]

Archive with 1 entries (1 files):
- jof-3569329-supplementary.xlsx
