# Supplementary material for: The Heterogenous Presentation of Hepatic Mucormycosis in Adults: A Case Report and Review of the Literature
Source: J Fungi (Basel). 2025 May 26;11(6):408. doi: 10.3390/jof11060408 (PMC12193974; doi:10.3390/jof11060408)
Supplement: Supplementary file 1 [file jof-11-00408-s001.zip › jof-3569329-supplementary.xlsx]

## Sheet: Case Details
Reference	Year of publication	Country	Age (years)	Sex	Underlying conditions	Chemotherapy and other immunosuppressive agents	Anti-infective prophlaxis	Time of onset	Symptoms/signs	Number of hepatic lesions	Location	Size	Antemortem/ Postmortem diagnosis	Sampling for MCM diagnosis	Identification method	Mucorales Genus/species identified	Growth on culture	Additional growth in abscess	Other infection	Initial Suspicion	Initial Therapy	Other confirmed or suspected sites	Suspected sites	CT chest/sinus performed	Therapy/ Duration	Surgery	Drain placement	Additional Information	Radiographic resolution	Clinical Outcome
[6]	2012	Brazil	23	F	Primary biliary cirrhosis, orthotropic liver transplant	Steroids, tacrolimus, mycophenolate mofetil	Fluconazole	43 days post-transplant	RUQ pain, fever	Single	Right lobe	5.3 x 5.1 cm	Antemortem	FNA	Histopathology	NA	No	Pseudomonas aeruginosa	NA	Bacterial	Antibiotics	No	---	No / No	L-AMB IV (60d) → Posaconazole (~40d)	No	Yes	---	Resolved	Resolved
[7]	2024	Mexico	64	M	Secondary biliary cirrhosis, orthotopic liver transplant	Steroids, basilixumab, tacrolimus	NA	9 days post-transplant	Abdominal pain, fever	Multiple	NA	NA	Antemortem	FNA	Histopathology, molecular analysis & culture	Rhizopus spp.	Yes	No	NA	NA	NA	No	---	No / No	L-AMB IV	Yes	No	---	Not evaluable, early death	Death (day 16)
[8]	2016	USA	58	F	MDS	Induction chemotherapy with idarubicin and cytarabine	Moxifloxacin, valacyclovir, voriconazole	1 week after induction	Neutropenic fever, neutropenic enterocolitis	Multiple (9)	Both lobes	Largest 2.6 cm	Antemortem	FNA	Histopathology	NA	No	No	NA	Bacterial	Antibiotics	No	---	No / No	L-AMB IV + Posaconazole (60d) → L-AMB IV + Anidulafungin	No	Yes	---	No	Resolved; death around day 425, likely due to underlying malignancy
[9]	2009	Italy	19	M	AML	Salvage chemotherapy	NA	NA	Neutropenic fever, abdominal pain	Multiple (3)	Both lobes	Largest 4 cm	Antemortem	Surgical	Histopathology & molecular analysis	Rhizomucor pusillus	No	NA	NA	NA	Antibiotics + L-AMB	No	---	Yes / Yes	Alternating L-AMB IV → L-AMB IV (136d) ± Posaconazole. Desferasirox (243d)	Yes	No	---	No	Resolved; successful SCT transplant
[10]	2020	India	57	M	Poorly controlled DM II, chronic Budd-Chiari syndrome, orthotropic liver transplant	Everolimus maintenance	Fluconazole	5 months post-transplant	Elevated LFTs	Multiple	Both lobes	Largest 1.6 cm	Antemortem	FNA	Histopathology	NA	No	NA	NA	Bacterial	Antibiotics	No	---	No / No	L-AMB IV (~60d) + Posaconazole (~150d)	No	No	Immunosuppresion reduced	No	Resolved (~550 days), death due to cardiac arrest
[11]	2019	USA	53	M	Alpha-1-anti-trypsin deficiency, decompensated liver cirrhosis, orthotropic liver transplant	Mycophenolate mofetil, tacrolimus, steroids.	NA	16 days post-transplant	LFT elevation, right sided abdominal pain	Single	Right lobe	NA	Antemortem	Surgical	Histopathology & culture	Rhizopus spp.	Yes	NA	NA	Bacterial	Antibiotics	No	---	Yes / Yes	L-AMB IV + micafungin (42d) → Posaconazole indefinitely	Yes	No	---	Resolved at 24 months	Resolved
[12]	2022	India	29	M	ESRD, renal transplant	Steroids and triple immunosuppressant regimen	NA	28 days post-transplant	Severe abdominal pain	Multiple	NA	NA	Antemortem	FNA	Histopathology & molecular analysis	Lichtheimia spp.	No	Klebsiella spp.	NA	Bacterial	Antibiotics	No	---	No / No	L-AMB IV	No	No	---	Not evaluable, early death	Death (46 days post-transplant)
[13]	2021	India	51	M	ESRD, renal transplant	Tacrolimus, mycophenolate mofetil, steroid	NA	11 days post-transplant	LFT elevation, fever, RUQ pain, toxic appearance	Multiple	Both lobes	Largest 3.5 cm	Antemortem	FNA	Histopathology	NA	No	NA	NA	Bacterial	NA	Yes	Lung, sinus	Yes / Yes	L-AMB IV	No	No	---	Not evaluable, early death	Death (22 days post-transplant)
[14]	2017	France	53	M	DM II, CKD, large cell lymphoma (in remission for 7 years), hypogammaglobulinemia	None	None	NA	21 days of fever, LFT elevation	Multiple (2)	NA	NA	Postmortem	Autopsy	Histopathology & molecular analysis	Rhizopus microsporus	No	No	NA	Bacterial	Antibiotics	Yes	Lung	Yes / No	NA	No	No	---	Not evaluable, early death	Death (23 days after symptom onset from septic shock)
[15]	2019	India	28	M	ESRD, renal transplant, complicated by acute cellular rejection	Basiliximab, (methyl)prednisolone, tacrolimus, mycophenolate mofetil	None	60 days post-transplant	Fever, AMS	NA	NA	NA	Postmortem	Autopsy	Histopathology	NA	No	NA	NA	Bacterial	Antibiotics + Fluconazole	No	---	No / No	NA	No	No	Post-mortem analysis of kidney, muscle, lung showed no fungi	Not evaluable, early death	Death (~60 days post-transplant)
[16]	2023	Canada	49	F	Relapsed AML	Induction therapy	NA	NA	Febrile neutropenia	Multiple	NA	NA	Antemortem	FNA	Molecular analysis	Rhizomucor pusillus	No	NA	NA	NA	NA	Yes	Lung, spleen	Yes / No	L-AMB IV + Isavuconazonium IV (~60d) → posaconazole (180d)	Yes	No	---	No - inactive disease on autopsy	Death (1 year post-transplant), VRE septic shock
[17]	2017	USA	27	M	ALL, relapsed pre-B-ALL, haploidentical stem cell transplant	Blinatumomab	NA	NA	Febrile neutropenia (>4weeks), chills, abdominal pain, diarrhea, pleuritic chest pain	Multiple	NA	NA	Antemortem	FNA	Histopathology	NA	No	No	NA	Bacterial	Antibiotics	Yes	Bowel, lung	Yes / No	L-AMB IV (42d) → isavuconazonium (~180d)	No	No	Neutropenia resolved by day 19 of hospitalization	Resolved	Death due to underlying malignancy (3 months after finishing antifungal therapy)
[18]	2018	Japan	75	M	Primary myelofibrosis	Steroids	NA	NA	Febrile neutropenia, LFT elevation, abdominal pain	Multiple	NA	NA	Postmortem	Autopsy	Histopathology	NA	No	No	NA	Bacterial	Antibiotics + Voriconazole	Yes	Spleen	Yes / No	L-AMB IV	No	No	---	Not evaluable, early death	Death (day 14)
[19]	2013	India	21	M	B-ALL	Maintenance 6-mercaptopurine and methotrexate	NA	After 2 weeks of maintenance therapy	Febrile neutropenia, LFT elevation	Multiple	Right lobe	NA	Antemortem	Surgical	Histopathology	NA	No	No	NA	Bacterial	Antibiotics	No	---	Yes / No	L-AMB IV	Yes	No	---	Resolved	Resolved
[20]	2011	India	23	M	B-ALL in remission	NA	NA	NA	Fever	Multiple	Right lobe	NA	Antemortem	FNA	Histopathology	NA	No	No	NA	Bacterial or fungal	NA	Yes	Lung	Yes / No	L-AMB IV	Yes	No	---	NA	NA
[21]	2010	China	36	M	Right adrenal mucormycosis, resected 5 months prior	NA	NA	NA	3 months of abdominal pain, icterus, LFT elevation	Single	Porta hepatis and left lobe	NA	Antemortem	Surgical	Histopathology	NA	No	No	NA	Non-infectious	NA	No	---	No / No	L-AMB IV (~90d) → Itraconazole (~120d)	Yes	No	---	Resolved	Resolved
[22]	2016	India	32	F	Recent HLH due to suspected brucellosis or enteric fever, successfully treated	NA	NA	NA	Fever, LFT elevation, RUQ pain	Multiple (2)	NA	NA	Antemortem	Surgical	Histopathology	NA	No	No	NA	Bacterial	Antibiotics	No	---	No / No	L-AMB IV + Posaconazole	Yes	No	---	Not evaluable, early death	Death (shortly post-op)
[23]	2005	USA	50	F	ESRD, renal transplant 10 months prior, rejected 5 weeks prior to presentation	Steroids	NA	NA	Epigastric mass	Single	Left lobe with subcapsular collection	NA	Antemortem	Surgical	Culture	NA	Yes	No	Klebsiella bacteremia	Non-infectious	NA	No	---	No / No	NA	Yes	No	---	Not evaluable, early death	Death (10 days post-op)
[24]	2009	USA	50	M	ESRD, polysubstance use, chronic hepatitis C	None	NA	NA	Abdominal pain/peritonitis, sigmoid perforation with pneumoperitoneum. Massive GI hemorrhage.	Single	Right lobe	2.3 × 3.6 × 3.2 cm	Antemortem	FNA	Histopathology	NA	No	No	No	NA	Antibiotics	Yes	Lower esophagus, peritoneum and stomach	No / No	L-AMB IV (1mo) + Posaconazole (12mo)	No	No	Mucor grew in culture of peritoneal fluid. Biopsy proven invasive Mucor at esophagus and stomach. No evidence of fungal disease at perforated sigmoid.	Resolved at 1 month	Resolved. Death at 20 months due to gram-negative sepsis related to dialysis catheter.
[25]	2007	USA	46	M	AML in relapse secondary to MDS, unrelated PBSCT	Preconditioning with fludarabine and melphalan; tacrolimus and methotrexate	Fluconazole	13 days post-transplant	Neutropenic fever (prolonged), RUQ pain, LFT elevation	Multiple	Right lobe	Largest 4.5 x 4.5 cm	Antemortem	FNA	Histopathology & Culture	NA	Yes	No	Klebsiella bacteremia	Bacterial	Antibiotics	No	Spleen	Yes / No	L-AMB IV	No	No	Immunosuppression reduced, neutrophil recovery	Not evaluable, early death	Death (withdrawal of care on day 22 due to rapidly progressive shock with multiorgan failure)
[25]	2007	USA	63	M	AML, allogeneic PBSCT	Tacrolimus, mycophenolate mofetil, methotrexate, intermittent steroids	Fluconazole	52 days post-SCT	Fever, pleuritic chest pain, RUQ tenderness	Multiple	NA	Largest 2.3 cm	Antemortem	FNA	Histopathology & Culture	NA	Yes	No	No	Bacterial	NA	No	---	Yes / No	L-AMB IV	No	No	Lower endoscopy with ulceration; GVHD by histology	Not evaluable, early death	Death (withdrawal of care on day 55 due to poor prognosis and pulmonary hemorrhage)
[26]	2024	Mexico	57	M	Secondary biliary cirrhosis, orthotopic liver transplant	Steroids, basilixumab	NA	8 days post-transplant	Fever	Single	NA	NA	Antermorten	FNA	Histopathology & Culture	Rhizopus spp.	Yes	Candida parapsilosis	NA	NA	NA	NA	---	NA	L-AMB IV	Yes	No	---	Not evaluable, early death	Death (shortly post-op)
[27]	2023	China	24	F	AML	Cytarabine, etoposide, venetoclax, azacitidine	NA	NA	Fever, LUQ pain.	Multiple	NA	NA	Antemortem	Peripheral blood	Molecular analysis	Rhizopus microsporus	No	No	No	Bacterial or non-infectious	Antibiotics + Voriconazole + Micafungin	Yes	Spleen	No / No	Voriconazole + Micafungin → L-AMB IV (~120d)	No	No	---	No, improved	Resolved
[28]	1996	USA	39	M	MDS, SCT	Induction with busulfan, cyclophosphamide, 14-Gy total-body irradiation, cyclosporine and steroids	NA	7 months post-SCT	RUQ pain, LFT elevation	Multiple (3)	NA	NA	Antemortem	FNA	Histopathology	NA	No	No	No	Bacterial or fungal	ABLC	No	---	Yes / Yes	ABLC IV (at least 4 months) + 5-FC	Yes, twice	Yes	---	No	Resolved at 22 months
[29]	2025	Brazil	36	M	AML, allo-SCT, skin & GI GVHD	Busulfan & fludarabine induction, methylprednisolone, etanercept	Acyclovir, TMP-SMX, Posaconazole	157 days post-SCT	NA	Multiple	Both lobes	Up to 3.2 cm	Antermorten	FNA	Histopathology & culture	Mucor spp.	Yes	NA	E. coli pneumonia and empyema	NA	Antibiotics	No	---	Yes / Yes	L-AMB IV	No	No	Inpatient relapse of luekemia; earlier bout of bacterial pneumonia required lobectomy, no fungal elements identified	Not evaluable, early death	Death (day 22 post diagnosis, 177 days post SCT)
[30]	2019	Brazil	25	F	Cystic fibrosis, lung transplantation	Induction with basiliximab and steroids; maintenance with cyclosporine, mycophenolate mofetil, and steroids.	Fluconazole	28 days post-transplant	Abdominal pain and distention	Single	NA	NA	Antemortem	Surgical	Histopathology	NA	No	NA	NA	Bacterial	Antibiotics + Anidulafungin	Yes	Bowel	No / No	Anidulafungin	No	Yes	Ulcerated ileum from surgical pathology	Not evaluable, early death	Death during the immediate postoperative period
[31]	2025	USA	25	M	ESRD, renal transplation	ATG, steroids, tacrolimus, mycophenolate	Valganciclovir, TMP-SMX	24 days post- transplant	Fever, Right-sided lower pleuritic chest pain, abdominal pain, RUQ tenderness, dyspnea	Single	Left lobe	2.9 cm	Antemortem	FNA	Culture & molecular analysis	Mucor indicus	Yes	No	No	NA	Antibiotics	No	---	Yes / Yes	L-AMB IV (3mo)	Yes	Yes	Immunosuppresion reduced	NA	Resolved
[32]	2019	USA	19	M	Aplastic anemia	NA	NA	NA	Fever	Multiple (2)	NA	3.6 x 3.4 cm & 6.2 x 5.8 x 6.2 cm	Antemortem	FNA	Histopathology	NA	No	NA	NA	NA	NA	No	---	No / No	L-AMB IV (2w), Isavuconazonium (~365d).	No	Yes	---	Resolved at 12 months	Resolved
[33]	2021	United Kingdom	36	M	ESRD, renal transplant (at age 14), pancreas transplant (at age 25), DM I, Crohn’s disease, DLBCL	Rituximab, ifosfamide, carboplatin, etoposide followed by ibrutinib (1mo prior to admission). Rapamycin, tacrolimus.	NA	NA	Neutropenic fever, LUQ pain	Multiple (2)	Both lobes	3.0 x 2.6 cm & 2.4 x 2.4 cm.	Antemortem	FNA	Histopathology & Culture	Rhizomucor spp.	Yes	Escherichia coli, Klebsiella pneumoniae, Enterococcus faecium, Lactobacillus casei	No	Bacterial	Antibiotics + Voriconazole	Yes	Spleen, kidney, bowel	No / No	L-AMB IV (2w) → Isavuconazonium (~365d)	Yes	No	Splenic and colonic examination showed Mucor-type elements	Resolved at 12 months	Resolved
[34]	2019	USA	39	M	AML	Salvage chemotherapy with cladribine, cytarabine and filgrastim.	Levofloxacin, posaconazole.	12th day of neutropenia	Neutropenic fever, RUQ pain, LFT elevation	Single	Right lobe	9.3 cm	Antemortem	FNA	Molecular analysis	Rhizopus spp.	Culture not performed	NA	No	Non-infectious	NA	No	---	Yes / Yes	L-AMB IV + Micafungin → Isavuconazonium indefinitely	Yes	No	---	Resolved at 3 months	Resolved
[35]	2023	China	29	M	AML	7 + 3 with idarubicin, cytarabine	Levofloxacin, fluconazole	5th day of neutropenia	Neutropenic fever, abdominal pain	Multiple (initially 4, progressed to 8)	NA	NA	Antemortem	Peripheral blood	Molecular analysis	Mucor indicus	No	No	No	Bacterial	Antibiotics	No	---	No / No	L-AMB IV (~240d) + Posaconazole (~365d)	No	No	---	No	Resolved
[36]	2012	USA	58	M	AML	Azacitidine, steroids	NA	NA	4 months of LUQ pain, fevers, nausea	Single	NA	4.9 × 2.8 × 5.2 cm	Antemortem	FNA	Culture	NA	Yes	No	No	Bacterial	Antibiotics	No	---	Yes / No	L-AMB IV + Micafungin → L-AMB + Posaconazole	Yes	No	---	Not evaluable, early death	Death at 2 months after admission from hemorrhagic/ septic shock due to K. pneumoniae and MRSA
[37]	2000	South Korea	48	F	B-ALL	Induction with cytarabine, idarubicin, vincristine, steroids	NA	NA	Neutropenic fever, diffuse abdominal pain, LFT elevation	Multiple	Both lobes	NA	Antemortem	FNA	Histopathology	NA	No	No	Escherichia coli bacteremia	Bacterial	Antibiotics	Yes	Bowel	No / No	ABLC IV → Classical AMB	Yes	No	---	No	Death at 4 months due to liver failure
[38]	1990	Netherlands	27	F	ALL	Consolidation etoposide, cytarabine	Oral ketoconazole/Ciprofloxacin, IV penicillin	13th day of neutropenia	Neutropenic fever, RLQ pain, watery diarrhea, then ileus, jaundice.	Multiple	NA	NA	Antemortem	FNA	Culture	Mucor indicus	Yes	No	No	Bacterial	Antibiotics	Yes	Bowel	No / No	Classical AMB IV + 5-FC	No	No	Autopsy showed ileocecal fungal invasion; surveillance stool cultures with Mucor indicus	Not evaluable, early death	Death (day 25)
[39]	2011	USA	26	M	Multiple gunshot wounds	None	None	NA	Leukocytosis, thick purulent sections on repeat washouts	Multiple	NA	NA	Antemortem	Surgical	Culture	Rhizopus microsporus	Yes	No	Enterobacter aerogenes from intraabdominal fluid	Bacterial	Antibiotics	NA	---	NA	L-AMB IV + Micafungin (8w) → Posaconazole 3mo	Yes, multiple	No	---	NA	Resolved
[40]	2016	Germany	71	M	CLL	Tyrosine kinase inhibitor therapy	NA	NA	Abdominal pain, malaise	Multiple	NA	Up to 4 cm	Antemortem	FNA	Histopathology	NA	No	NA	NA	Non-infectious	Antibiotics	Yes	Spleen	No / No	NA	No	No	---	Not evaluable, early death	Death at 24 hours of admission
[41]	2000	Greece	73	F	Poorly controlled DM II	NA	NA	NA	Fever for 20 days, LFT elevation	Multiple	Right lobe	NA	Antemortem	FNA	Culture	Rhizopus spp.	Yes	No	No	Bacterial	Antibiotics	Yes	Brain	Yes / Yes	L-AMB IV (~40d) → Itraconazole (~120d)	No	Yes	---	NA	Resolved by 6 months
[42]	2017	Norway	24	F	Celiac disease	NA	NA	NA	Tonsillitis, molar pain, fever, abdominal pain, respiratory distress.	Multiple	NA	NA	Antemortem	Surgical	Molecular analysis	Rizhomucor miehei	No	No	Pseudomonas aeruginosa bacteremia	Bacterial	Antibiotics	Yes	Bowel, generalized lymphadenopathy	No / No	L-AMB IV (~112d) + Posaconazole (~161d)	Yes, multiple	No	---	Resolved	Resolved
[43]	2017	Pakistan	42	M	Anaplastic large cell lymphoma, auto-SCT	Carmustine, etoposide, cytarabine, melphalan prior to SCT	NA	100 days post-SCT	Asymptomatic (surveillance imaging)	Multiple	NA	NA	Antemortem	FNA	Histopathology	NA	No	NA	NA	NA	NA	Yes	Spleen	No / No	Classical AMB IV (4d) → Itraconazole (~60d) → AMB (∑ 250mg)	No	No	---	Resolved	Resolved
Our case	2024	USA	65	M	AML	Daunorubicin, liposomal cytarabine and gemtuzumab	Levofloxacin, valacyclovir, voriconazole	NA	Neutropenic fever, diarrhea, abdominal pain, RUQ and LLQ. LFT elevation.	Single	Right lobe	3.2 cm	Antemortem	FNA	Histopathology & Culture	NA	Yes	No	No	Bacterial	Antibiotics	Yes	Bowel, lung	Yes / Yes	L-AMB IV (13d) + isavuconazonium (13d)	No	No	---	Not evaluable, early death	Hospice, death (day 21)

## Sheet: References
[6]		C. S. Abboud et al., “Case report of hepatic mucormycosis after liver transplantation: successful treatment with liposomal amphotericin B followed by posaconazole sequential therapy.,” Transplant Proc, vol. 44, no. 8, pp. 2501–2502, 2012, doi: 10.1016/j.transproceed.2012.07.042.
[7]		B. Aceves-Sánchez et al., “Mucormycosis after liver transplant: Case series and literature review.,” Med Mycol Case Rep, vol. 46, p. 100686, Dec. 2024, doi: 10.1016/j.mmcr.2024.100686.
[8]		R. M. Bernardo, A. Gurung, D. Jain, and M. F. Malinis, “Therapeutic challenges of hepatic mucormycosis in hematologic malignancy: A case report and review of the literature,” American Journal of Case Reports, vol. 17, pp. 484–489, Jul. 2016, doi: 10.12659/AJCR.898480.
[9]		A. Busca et al., “Combined antifungal therapy, iron chelation and surgical resection as treatment of hepatic zygomycosis in a patient with haematological malignancy: Letter to the editor,” Mycoses, vol. 53, no. 3, pp. 275–278, May 2010, doi: 10.1111/j.1439-0507.2009.01708.x.
[10]		R. J. Chaudhary et al., “Delayed Graft Dysfunction due to Invasive Hepatic Mucormycosis After Living Donor Liver Transplantation,” J Clin Exp Hepatol, vol. 10, no. 6, pp. 629–632, Nov. 2020, doi: 10.1016/j.jceh.2020.04.008.
[11]		C. A. Q. Santos, and L. A. Proia, “Isolated Hepatic Mucormycosis in the Early Post-Transplant Period: A Case Report and Literature Review,” OBM Transplant, vol. 3, no. 1, 2019, doi: 10.21926/obm.transplant.1901045.
[12]		S. Deb, J. Savio, P. A. Padaki, and L. M., “Mucor in the land of the liver: A case report,” Medical Mycology, vol. 60, Suppl. 1, p. P181, 2022, doi: 10.1093/mmy/myac072.P181
[13]		K. Ganesh, M. Abraham, J. Kumar, and S. Simon, “Invasive fungal diseases in renal transplantation - Case series,” Indian Journal of Transplantation, vol. 15, no. 2, pp. 169–175, Apr. 2021, doi: 10.4103/ijot.ijot_28_20.
[14]		G. Le Gac et al., “Mucormycose hépatique à Rhizopus microsporus : description d’un cas,” Med Mal Infect, vol. 47, no. 7, pp. 504–507, Nov. 2017, doi: 10.1016/j.medmal.2017.05.008.
[15]		S. Gali, N. Rukmangadha, A. Prayaga, and Vs. Kumar, “Hepatic mucormycosis in a renal transplant recipient: A rare presentation,” Indian Journal of Transplantation, vol. 13, no. 1, p. 38, 2019, doi: 10.4103/ijot.ijot_48_18.
[16]		M. Gillrie, B. Chow, T. Griener, A. Johnson, and D. Church, “Hepatosplenic mucormycosis due to Rhizomucor pusillus identified by panfungal PCR/sequencing of ribosomal ITS2 and LSU regions in a patient with acute myelogenous leukemia: A case report,” Journal of the Association of Medical Microbiology and Infectious Disease Canada, vol. 8, no. 1, 2023, doi: 10.3138/jammi-2022-0020.
[17]		M. Grabau, S. Pandya, S. Nanjappa, R. Shenoy, S. Aslam, and J. N. Greene, “Liver Abscess in Patients with Leukemia and Prolonged Neutropenia,” Jul. 01, 2017, Lippincott Williams and Wilkins. doi: 10.1097/IPC.0000000000000478.
[18]		D. Karigane et al., “Invasive hepatic mucormycosis: A case report and review of the literature,” Journal of Infection and Chemotherapy, vol. 25, no. 1, pp. 50–53, Jan. 2019, doi: 10.1016/j.jiac.2018.06.013.
[19]		A. A. Khan, V. Kumaran, D. Jain, F. Siraj, and S. Aggarwal, “Hepatic mucormycosis in a patient of acute lymphoblastic leukemia: A case report with literature review,” Indian Journal of Hematology and Blood Transfusion, vol. 29, no. 2, pp. 96–98, Jun. 2013, doi: 10.1007/s12288-012-0148-9.
[20]		S. Lalwani et al., “Gastrointestinal mucormycosis-four cases with different risk factors, involving different anatomical sites,” Indian Journal of Gastroenterology, vol. 31, no. 3, pp. 139–143, 2012, doi: 10.1007/s12664-012-0215-z.
[21]		K. W. Li, T. F. Wen, and G. Di Li, “Hepatic mucormycosis mimicking hilar cholangiocarcinoma: A case report and literature review,” World J Gastroenterol, vol. 16, no. 8, pp. 1039–1042, Feb. 2010, doi: 10.3748/wjg.v16.i8.1039.
[22]		C. Mehta, M. T. Ali, Y. Mehta, J. S. Anand, and J. V. George, “A rare case of isolated hepatic mucormycosis in association with hemophagocytosis syndrome,” J Acute Med, vol. 6, no. 4, pp. 98–101, Dec. 2016, doi: 10.1016/j.jacme.2016.08.005.
[23]		K. L. Mekeel et al., “Hepatic mucormycosis in a renal transplant recipient [2],” Jun. 15, 2005. doi: 10.1097/01.TP.0000158715.12772.85.
[24]		J. J. Mezhir et al., “Successful nonoperative management of gastrointestinal mucormycosis: novel therapy for invasive disease,” Surg Infect (Larchmt), vol. 10, no. 5, pp. 447–451, 2009, doi: 10.1089/sur.2008.049.
[25]	(2 cases)	S. Padmanabhan et al., “Two cases of hepatic zygomycosis in allogeneic stem cell transplant recipients and review of literature,” Jun. 2007. doi: 10.1111/j.1399-3062.2006.00188.x.
[26]		C. Parmentier, R. Cruz-Martínez, M. J. Quintero-Quintero, and M. Vilatobá, “Mucormycosis in Liver Allograft Following Transplant for Secondary Biliary Cirrhosis.,” Exp Clin Transplant, vol. 22, no. 4, pp. 314–317, Apr. 2024, doi: 10.6002/ect.2023.0142.
[27]		X. Peng, Z. Wei, L. Wang, and J. Cheng, “Invasive splenic mucormycosis due to Rhizopus microsporus during chemotherapy for acute monocytic leukemia: a case report and literature review,” Front Oncol, vol. 13, 2023, doi: 10.3389/fonc.2023.1237807.
[28]		M. R. Oliver, W. C. Van Voorhis, M. Boeckh, D. Mattson, and R. A. Bowden, “Hepatic Mucormycosis in a Bone Marrow Transplant Recipient Who Ingested Naturopathic Medicine,” 1996.
[29]		B. A. Randi et al., “Fatal hepatic mucormycosis in an allogeneic hematopoietic-stem cell transplanted patient: Case report of a rare presentation and review of the literature,” Journal of Infection and Chemotherapy, vol. 31, no. 1, p. 102443, Jan. 2025, doi: 10.1016/j.jiac.2024.06.006.
[30]		F. P. dos Reis, S. V. Campos, V. D. Aiello, M. I. S. Duarte, M. N. Samano, and P. M. Pego-Fernandes, “Gastrointestinal mucormycosis post lung transplantation,” Brazilian Journal of Infectious Diseases, vol. 23, no. 5, pp. 368–370, Sep. 2019, doi: 10.1016/j.bjid.2019.07.003.
[31]		A. Rivero, M. Shaughnessy, J. Oswald, N. Goodhope, and M. Oethinger, “Gastrointestinal mucormycosis by Mucor indicus: A report of two cases,” Med Mycol Case Rep, vol. 47, p. 100693, Mar. 2025, doi: 10.1016/j.mmcr.2025.100693.
[32]		K. K. Sahu, U. Yanamandra, N. Kakkar, and P. Malhotra, “Rare Presentation of Mucormycosis in Aplastic Anaemia: Isolated Hepatic Mucormycosis,” Mycopathologia, vol. 184, no. 2, pp. 347–348, Apr. 2019, doi: 10.1007/s11046-018-0309-y.
[33]		M. Schneider, K. Kobayashi, E. Uldry, N. Demartines, D. Golshayan, and N. Halkic, “Rhizomucor hepatosplenic abscesses in a patient with renal and pancreatic transplantation,” Ann R Coll Surg Engl, vol. 103, no. 4, pp. e131–e135, Apr. 2021, doi: 10.1308/rcsann.2020.7125.
[34]		M. Shah, J. Nel, A. Almansouri, D. Van Duin, and D. A. Gerber, “Combined Medical and Surgical Management of Hepatic Mucormycosis in an Adult with Acute Myeloid Leukemia: Case Report and Review of the Literature,” Mycopathologia, vol. 184, no. 1, pp. 155–158, Feb. 2019, doi: 10.1007/s11046-018-0289-y.
[35]		M. Shen, Q. Li, Z. Zeng, D. Han, and X. Luo, “Mucor indicus caused disseminated infection diagnosed by metagenomic next-generation sequencing in an acute myeloid leukemia patient: A case report,” Front Cell Infect Microbiol, vol. 13, Feb. 2023, doi: 10.3389/fcimb.2023.1089196.
[36]		H. Su, G. R. Thompson, and S. H. Cohen, “Hepatic mucormycosis with abscess formation,” Diagn Microbiol Infect Dis, vol. 73, no. 2, pp. 192–194, Jun. 2012, doi: 10.1016/j.diagmicrobio.2012.02.021.
[37]		I. W. Suh et al., “Hepatic and small bowel mucormycosis after chemotherapy in a patient with acute lymphocytic leukemia,” J Korean Med Sci, vol. 15, no. 3, p. 351, 2000, doi: 10.3346/jkms.2000.15.3.351.
[38]		F. Ter Borg, E. J. Kuijper, and H. Van Der Lelie, “Fatal mucormycosis presenting as an appendiceal mass with metastatic spread to the liver during chemotherapy-induced granulocytopenia,” Scand J Infect Dis, vol. 22, no. 4, pp. 499–501, 1990, doi: 10.3109/00365549009027083.
[39]		N. Van Sickels, J. Hoffman, L. Stuke, and K. Kempe, “Survival of a Patient With Trauma-Induced Mucormycosis Using an Aggressive Surgical and Medical Approach,” Journal of Trauma: Injury, Infection & Critical Care, vol. 70, no. 2, pp. 507–509, Feb. 2011, doi: 10.1097/TA.0b013e31820784ff.
[40]		C. Trenker, M. Dohse, S. K. Metzelder, P. Rexin, J. Mariss, and C. Goerg, “71-Year-Old Patient with Chronic Lymphocytic Leukemia (CLL) and Hypoechoic Nodular Spleen and Liver Lesions with Fatal Outcome: Presentation of Mucormycosis in B-Mode Imaging and Contrast-Enhanced Ultrasound (CEUS),” Sep. 01, 2016, Georg Thieme Verlag. doi: 10.1055/s-0042-106394.
[41]		G. Tsaousis, A. Koutsouri, C. Gatsiou, O. Paniara, C. Peppas, and G. Chalevelakis, “Liver and brain mucormycosis in a diabetic patient type II successfully treated with liposomial amphotericin B,” Scand J Infect Dis, vol. 32, no. 3, pp. 335–337, 2000, doi: 10.1080/00365540050166090.
[42]		D. Vikum et al., “A Young, Immunocompetent Woman with Small Bowel and Hepatic Mucormycosis Successfully Treated with Aggressive Surgical Debridements and Antifungal Therapy,” Case Rep Infect Dis, vol. 2017, pp. 1–4, 2017, doi: 10.1155/2017/4173246.
[43]		S. Yasmeen, O. Waqas, J. Munir, F. Sultan, and A. Hameed, “Hepatosplenic mucormycosis post autologous stem cell transplant,” Pak J Med Sci, vol. 33, no. 3, pp. 776–778, May 2017, doi: 10.12669/pjms.333.12311.

## Sheet: Abbreviations
ABLC	Amphotericin B lipid complex
ALL	Acute lymphocytic leukemia
AMB	Amphotericin B
AML	Acute myeloid leukemia
AMS	Altered mental status
B-ALL	B-cell acute lymphoblastic leukemia
CLL	Chronic lymphocytic leukemia
CT	Computed tomography
DLBCL	Diffuse large B cell lymphoma
DM I	Type 1 diabetes mellitus
DM II	Type 2 diabetes mellitus
ESRD	End-stage renal disease
FNA	Fine needle aspiration
GI	Gastrointestinal
GVHD	Graft-versus-host disease
HD	Hemodialysis
HLH	Hemophagocytic lymphohistiocytosis
L-AMB	Liposomal amphotericin B
LFT	Liver function test
LLQ	Left lower quadrant
LUQ	Left upper quadrant
MDS	Myelodysplastic syndrome
NA	Not available or not applicable
PBSCT	Peripheral blood stem cell transplant
RUL	Right upper lobe
RUQ	Right upper quadrant
SCT	Stem cell transplant
TMP-SMX	Trimethoprim-Sulfamethoxazole
